# Supplementary material for: Male-Dominant Spinal Microglia Contribute to Neuropathic Pain by Producing CC-Chemokine Ligand 4 Following Peripheral Nerve Injury
Source: Cells. 2025 Mar 23;14(7):484. doi: 10.3390/cells14070484 (PMC11987877; doi:10.3390/cells14070484)
Supplement: Supplementary file 1 [file cells-14-00484-s001.zip]

Archive with 1 entries (1 files):
- cells-3524269-supplementary.pdf
